# Supplementary material for: Highly Specific Loop-Mediated Isothermal Amplification Using Graphene Oxide–Gold Nanoparticles Nanocomposite for Foot-and-Mouth Disease Virus Detection
Source: Nanomaterials (Basel). 2022 Jan 14;12(2):264. doi: 10.3390/nano12020264 (PMC8778833; doi:10.3390/nano12020264)
Supplement: Supplementary file 1 [file nanomaterials-12-00264-s001.zip]

Archive with 1 entries (1 files):
- nanomaterials-1547408-supplementary.pdf
